# Supplementary material for: Removal of Antibiotic Resistance Genes, Class 1 Integrase Gene and Escherichia coli Indicator Gene in a Microalgae-Based Wastewater Treatment System
Source: Antibiotics (Basel). 2022 Nov 2;11(11):1531. doi: 10.3390/antibiotics11111531 (PMC9686833; doi:10.3390/antibiotics11111531)
Supplement: Supplementary file 1 [file antibiotics-11-01531-s001.zip]

Archive with 1 entries (1 files):
- antibiotics-1969347-supplementary.pdf
